# Supplementary material for: Diversity and biogeographical patterns in the diet of the culpeo in South America
Source: Ecol Evol. 2024 Aug 13;14(8):e70176. doi: 10.1002/ece3.70176 (PMC11319844; doi:10.1002/ece3.70176)
Supplement: Supplementary file 1 — Data S1. [file ECE3-14-e70176-s001.zip]

Archive with 5 entries (5 files):
- Dataset_SM_E&E_2024.xlsx
- SupMat1_RFdata.docx
- SupMat2_Species_List.docx
- Supplement.docx
- Translated Abstract not for Review.pdf
