# Supplementary material for: Diversity and biogeographical patterns in the diet of the culpeo in South America
Source: Ecol Evol. 2024 Aug 13;14(8):e70176. doi: 10.1002/ece3.70176 (PMC11319844; doi:10.1002/ece3.70176)
Supplement: Supplementary file 1 — Data S1. [file ECE3-14-e70176-s001.zip › Dataset_SM_E&E_2024.xlsx]

## Sheet: RF data
	Latitude	Subespecies	RF Small_mamals	RF Carnivorous	RF Big_Rodents	RF Lagomorphs	RF Edentates	RF Large_Herbivores	RF Birds	RF Eggs	RF Herptiles	RF Invertebrates	H' index
Achilles, 2007	36.45	culpaeus	24.7159	0.568182	0	0	0	0	15.625	0	12.5	46.5909	1.4774
Cornejo & Jiménez, 2001	16.32	andinus	45.73	1.37741	4.13223	0	0	0	12.3967	0	2.20386	34.1598	1.28728
Ebensperger et al., 1991	33.17	culpaeus	15.5	0.5	0	7.5	0	0	5	0	3	68.5	1.05013
Iriarte et al., 1989 (Valley)	33.23	culpaeus	52.3077	0	0	34.6154	0	0	0.769231	0.769231	5	6.53846	1.33625
Iriarte et al., 1989 (Mountain)	33.23	culpaeus	68.7023	0.763359	0	21.374	0	0	0.763359	1.52672	4.58015	2.29008	1.11899
Jaksic et al., 1980	33.26	culpaeus	72.0117	0	0	18.3673	0	0	3.207	2.04082	4.37318	0	1.10844
Johnson & Franklin, 1994	51.03	culpaeus	19.9501	0.74813	0	66.9576	0	2.99252	6.73317	0.623441	0.374065	1.62095	1.15687
Marquet et al., 1993	18.1	andinus	72.8	0	4.8	0	0	1.6	16.8	1.6	2.4	0	0.718311
Novaro et al., 2000	40	culpaeus	34.4554	0	0	30.495	1.58416	26.3366	5.14851	0	1.9802	0	1.69867
Palacios et al., 2012	37.3	culpaeus	42.7835	1.28866	5.15464	13.4021	1.54639	6.18557	5.6701	0	5.6701	18.299	1.71841
Pia et al., 2003	31.34	culpaeus	33.9623	0.566038	60.566	2.07547	0	0.943396	1.88679	0	0	0	0.315468
Romo et al., 1995	7.5	andinus	51.5625	0	16.4062	0	0	0	17.1875	0	7.8125	7.03125	1.27739
Rubio et al., 2013 (Site 1)	33.41	culpaeus	14.2857	0	0	74.1497	0	0	6.80272	4.08163	0	0.680272	0.96391
Rubio et al., 2013 (Site 2)	33.41	culpaeus	31.7647	0	0	58.8235	0	0	5.88235	1.76471	0.588235	1.17647	1.08334
Walker et al., 2007	25.6	culpaeus	39.7814	1.20219	3.27869	6.88525	0	15.847	17.1585	0.327869	3.93443	11.5847	1.66377
Zapata et al., 2005	47.39	culpaeus	35.0877	1.75439	0	30.4094	6.72515	6.43275	9.94152	1.46199	1.16959	7.01754	1.88255
Guntiñas et al., 2017	4.6	reissii	19.802	7.42574	9.16	6.19	0.992556	53.7	2.23325	0	0	0.5	1.57326
Berg, 2009	36.1	culpaeus	30.303	0	12.1212	4.54545	4.54545	22.7273	1.51515	0	0	24.2424	1.53317
Monteverde et al., 2011	40.08	culpaeus	72	0	0	16	0	2	4	0	0	6	0.36
